# Supplementary material for: Direct Acrylation of Soybean Oil and the Influence of the Acrylation Degree on Waterborne Acrylic Systems
Source: Polymers (Basel). 2024 Aug 20;16(16):2355. doi: 10.3390/polym16162355 (PMC11358965; doi:10.3390/polym16162355)
Supplement: Supplementary file 1 [file polymers-16-02355-s001.zip]

Archive with 1 entries (1 files):
- polymers-3120303-supplementary.pdf
